# Supplementary material for: The causal nexus between energy consumption, carbon emissions and economic growth: New evidence from China, India and G7 countries using convergent cross mapping
Source: PLoS One. 2019 May 23;14(5):e0217319. doi: 10.1371/journal.pone.0217319 (PMC6532921; doi:10.1371/journal.pone.0217319)
Supplement: S1 File — (ZIP) [file pone.0217319.s001.zip]

Archive with 3 entries (2 files):
- all data/
- all data/CCM test data.xlsx
- all data/clean energy proportion.xlsx
