# Supplementary material for: The causal nexus between energy consumption, carbon emissions and economic growth: New evidence from China, India and G7 countries using convergent cross mapping
Source: PLoS One. 2019 May 23;14(5):e0217319. doi: 10.1371/journal.pone.0217319 (PMC6532921; doi:10.1371/journal.pone.0217319)
Supplement: S1 File — (ZIP) [file pone.0217319.s001.zip › all data/CCM test data.xlsx]

## Sheet: China（aggregate）
China
year	EG	EC	CE
1965	1339.36	131.471	488.525
1966	1482	142.905	530.349
1967	1396.49	128.526	475.921
1968	1339.23	129.772	476.683
1969	1566.1	158.007	582.474
1970	1868.36	202.397	748.507
1971	2000.26	239.954	881.701
1972	2076.47	258.651	945.377
1973	2237.61	272.993	987.002
1974	2289.3	281.445	1006.77
1975	2488.92	315.241	1131.27
1976	2449.85	331.939	1183.14
1977	2635.3	362.007	1293.55
1978	2942.75	397.074	1418.53
1979	3166.4	408.945	1458.45
1980	3413.59	416.834	1471.21
1981	3590.16	411.127	1448.53
1982	3910.92	429.219	1512.36
1983	4334.67	456.697	1607.7
1984	4990.91	490.095	1733.35
1985	5661.86	530.092	1835.35
1986	6168.01	555.588	1918.18
1987	6888.98	599.184	2063.43
1988	7662.93	643.58	2213.32
1989	7983.69	675.266	2311
1990	8295.62	683.92	2325.99
1991	9066.62	718.619	2457.27
1992	10355.5	756.757	2581.53
1993	11791.6	814.677	2790.21
1994	13330.7	864.526	2939.62
1995	14790.3	890.859	3028.81
1996	16258.7	937.431	3178.57
1997	17759.5	942.783	3166.34
1998	19151.4	944.046	3163.42
1999	20619.9	977.25	3294.34
2000	22370.8	1010.93	3349.66
2001	24236.5	1067.75	3511.84
2002	26449.5	1163.75	3830.96
2003	29103.8	1356.1	4518.47
2004	32046.6	1586.84	5318.42
2005	35698.5	1803.39	6077.92
2006	40239.2	1977.81	6654.19
2007	45965.8	2150.33	7214.81
2008	50403.5	2231.17	7351.76
2009	55141.3	2329.52	7680.66
2010	61006.2	2491.34	8104.94
2011	66824	2690.15	8792.27
2012	72073.9	2799.12	8966.28
2013	77665.1	2907.01	9204.24
2014	83332.9	2973.51	9206.51
2015	89083	3009.82	9163.24
2016	95051.6	3047.23	9113.56
2017	101610	3132.18	9232.58
China	India	Canada	France	Germany
China
India
Canada
France
Germany
Italy
Japan
UK
US

## Sheet: China（per capital）
China
year	EG	EC	CE
1965	187.275	183.827	683.076
1966	201.523	194.323	721.171
1967	185.076	170.335	630.734
1968	172.914	167.554	615.464
1969	196.74	198.495	731.728
1970	228.318	247.334	914.693
1971	237.814	285.284	1048.27
1972	240.882	300.049	1096.69
1973	253.714	309.537	1119.13
1974	254.267	312.595	1118.2
1975	271.599	344.001	1234.48
1976	263.231	356.66	1271.26
1977	279.325	383.703	1371.08
1978	307.766	415.277	1483.56
1979	326.768	422.025	1505.1
1980	347.887	424.805	1499.34
1981	361.225	413.656	1457.45
1982	387.746	425.547	1499.42
1983	423.593	446.294	1571.07
1984	481.365	472.688	1671.79
1985	538.691	504.35	1746.23
1986	578.184	520.804	1798.09
1987	635.495	552.735	1903.48
1988	695.599	584.207	2009.13
1989	713.69	603.644	2065.88
1990	730.772	602.474	2049
1991	787.867	624.463	2135.31
1992	888.911	649.593	2215.96
1993	1000.61	691.318	2367.72
1994	1118.5	725.374	2466.46
1995	1227.56	739.391	2513.84
1996	1335.36	769.932	2610.63
1997	1443.77	766.444	2574.1
1998	1542.06	760.142	2547.17
1999	1645.99	780.093	2629.72
2000	1771.74	800.646	2652.89
2001	1905.61	839.522	2761.2
2002	2065.72	908.898	2992
2003	2258.91	1052.55	3507.04
2004	2472.59	1224.34	4103.48
2005	2738.21	1383.26	4661.98
2006	3069.3	1508.6	5075.58
2007	3487.85	1631.65	5474.54
2008	3805.03	1684.34	5549.94
2009	4142.04	1749.86	5769.47
2010	4560.51	1862.4	6058.84
2011	4971.54	2001.4	6541.23
2012	5336.06	2072.35	6638.27
2013	5721.69	2141.63	6780.88
2014	6108.24	2179.56	6748.3
2015	6496.62	2194.99	6682.54
2016	6894.46	2210.28	6610.43
2017	7329.09	2259.22	6659.42

## Sheet: India（aggregate）
India
year	EG	EC	CE
1965	1618.96	52.7269	167.717
1966	1618.07	54.3337	170.332
1967	1744.7	55.9884	174.811
1968	1803.81	59.8086	182.895
1969	1921.77	66.2896	197.863
1970	2020.88	64.7951	190.269
1971	2054.08	67.3536	207.02
1972	2042.72	70.9479	219.216
1973	2110.03	72.3725	219.743
1974	2135.04	76.7681	239.328
1975	2330.4	82.43	254.335
1976	2369.16	86.4491	264.77
1977	2541.03	91.4192	278.664
1978	2686.19	94.7745	278.1
1979	2545.48	100.159	297.379
1980	2716.94	103.186	311.219
1981	2880.13	114.321	341.302
1982	2980.23	113.446	343.631
1983	3197.46	119.414	366.578
1984	3319.63	127.482	388.055
1985	3494.05	134.693	410.414
1986	3660.94	144.235	439.592
1987	3806.11	153.553	476.367
1988	4172.56	167.092	513.365
1989	4420.71	182.456	560.537
1990	4665.33	195.847	603.218
1991	4714.64	206.56	635.756
1992	4973.11	217.4	673.167
1993	5209.37	222.836	693.647
1994	5556.26	234.692	724.867
1995	5977.12	252.457	774.474
1996	6428.36	262.805	813.59
1997	6688.7	277.427	855.372
1998	7102.36	294.002	894.982
1999	7730.62	301.228	911.263
2000	8027.55	317.477	962.419
2001	8414.79	319.264	970.235
2002	8734.89	333.116	1021.91
2003	9421.49	346.204	1062.27
2004	10167.9	366.592	1116.59
2005	11112	393.731	1204.55
2006	12141.4	413.958	1252.54
2007	13331.5	450.368	1365.51
2008	13850.2	476.325	1466.94
2009	15024.6	511.993	1594.43
2010	16566.2	538.028	1661.79
2011	17665.9	570.685	1737.22
2012	18629.8	600.271	1850.51
2013	19819.5	623.609	1930.94
2014	21288.2	666.833	2084.61
2015	23024.1	686.897	2146.31
2016	24661.8	722.312	2250.97
2017	26295.4	753.666	2344.24

## Sheet: India（per capital）
India
year	EG	EC	CE
1965	325.287	105.941	336.982
1966	318.416	106.922	335.193
1967	336.236	107.9	336.895
1968	340.362	112.853	345.106
1969	354.894	122.417	365.395
1970	365.057	117.048	343.707
1971	362.768	118.952	365.614
1972	352.55	122.448	378.343
1973	355.788	122.033	370.524
1974	351.708	126.461	394.248
1975	375.083	132.673	409.358
1976	372.643	135.975	416.455
1977	390.637	140.54	428.394
1978	403.634	142.41	417.881
1979	373.832	147.094	436.733
1980	389.926	148.089	446.652
1981	403.878	160.311	478.605
1982	408.325	155.434	470.813
1983	428.069	159.869	490.767
1984	434.367	166.808	507.763
1985	447	172.315	525.05
1986	458.087	180.478	550.053
1987	465.983	187.995	583.217
1988	500.013	200.232	615.185
1989	518.699	214.082	657.699
1990	536.163	225.077	693.248
1991	530.895	232.599	715.897
1992	548.896	239.951	742.993
1993	563.75	241.149	750.653
1994	589.709	249.088	769.332
1995	622.304	262.844	806.338
1996	656.697	268.472	831.132
1997	670.61	278.149	857.597
1998	699.069	289.38	880.911
1999	747.252	291.171	880.84
2000	762.313	301.483	913.934
2001	785.345	297.966	905.511
2002	801.508	305.665	937.697
2003	850.293	312.451	958.703
2004	902.906	325.531	991.522
2005	971.23	344.135	1052.82
2006	1044.89	356.253	1077.94
2007	1130.09	381.771	1157.52
2008	1156.93	397.883	1225.36
2009	1237.34	421.647	1313.08
2010	1345.77	437.072	1349.98
2011	1416.4	457.56	1392.86
2012	1474.97	475.249	1465.1
2013	1550.14	487.743	1510.24
2014	1645.33	515.383	1611.16
2015	1758.84	524.728	1639.59
2016	1862.43	545.483	1699.91
2017	1963.55	562.782	1750.51

## Sheet: Canada（aggregate）
Canada
year	EG	EC	CE
1965	4183.67	115.911	259.856
1966	4459.16	122.992	271.068
1967	4589.16	129.027	284.905
1968	4832.17	137.695	307.277
1969	5086.34	145.303	319.227
1970	5251.93	155.588	343.758
1971	5468.19	159.794	350.733
1972	5765.98	170.698	367.046
1973	6167.53	181.241	386.166
1974	6395.18	187.557	392.532
1975	6511.76	185.469	389.323
1976	6850.33	196.111	408.327
1977	7087.23	205.538	432.612
1978	7367.43	209.152	418.351
1979	7647.75	211.629	425.369
1980	7813.14	216.682	434.823
1981	8086.85	210.677	415.329
1982	7827.9	213.404	402.653
1983	8031.32	211.694	384.455
1984	8507.2	225.406	404.574
1985	8909.94	232.376	399.764
1986	9102.56	232.754	389.252
1987	9475.44	240.773	402.643
1988	9895.14	250.841	433.039
1989	10125.1	253.629	452.428
1990	10140.7	248.959	447.348
1991	9925.17	249.177	429.05
1992	10012.8	255.459	440.817
1993	10278.7	261.005	434.931
1994	10740.5	270.622	450.034
1995	11028.1	276.541	461.154
1996	11205.8	284.16	470.466
1997	11685.4	286.589	484.897
1998	12139	282.91	498.559
1999	12765.8	291.885	504.408
2000	13427.4	300.414	526.064
2001	13665.1	293.889	523.913
2002	14076.5	303.549	534.826
2003	14330.2	305.68	546.87
2004	14772.4	309.853	540.244
2005	15245.3	313.14	541.943
2006	15645.3	309.796	528.51
2007	15968	321.361	551.618
2008	16127.7	320.663	545.947
2009	15652	303.693	502.057
2010	16134.6	310.549	525.674
2011	16641.5	323.181	532.145
2012	16931.9	319.914	513.639
2013	17351	331.534	529.067
2014	17846.5	335.371	537.975
2015	18025.1	331.134	529.939
2016	18280	338.958	543.006
2017	18837.1	348.69	559.979

## Sheet: Canada（per capital）
Canada
year	EG	EC	CE
1965	21260.6	5890.38	13205.4
1966	22242.4	6134.86	13520.9
1967	22482.6	6321.11	13957.7
1968	23294.3	6637.85	14812.8
1969	24188.4	6909.98	15181
1970	24629.2	7296.38	16120.7
1971	25262.4	7382.31	16203.5
1972	26216.6	7761.26	16688.7
1973	27571.3	8102.19	17263.1
1974	28080.9	8235.53	17235.9
1975	28057	7991.26	16774.6
1976	29128	8338.77	17362.3
1977	29783.3	8637.51	18180
1978	30651.6	8701.61	17405.2
1979	31502	8717.27	17521.5
1980	31769.8	8810.74	17680.7
1981	32477.3	8460.93	16679.9
1982	31060.6	8467.75	15977
1983	31549.8	8316.07	15102.7
1984	33099.4	8769.98	15740.9
1985	34345.6	8957.51	15409.9
1986	34737.3	8882.38	14854.7
1987	35689	9068.65	15165.4
1988	36791.8	9326.69	16101.1
1989	36981.3	9263.64	16524.6
1990	36489.3	8958.27	16096.9
1991	35231	8844.94	15229.8
1992	35108.5	8957.33	15456.6
1993	35648.5	9052.17	15084.3
1994	36894	9295.93	15458.8
1995	37569.5	9420.91	15710.1
1996	37765.7	9576.75	15855.6
1997	38968	9557.03	16170.1
1998	40131.7	9353.06	16482.4
1999	41856	9570.26	16538.4
2000	43638.3	9763.3	17096.8
2001	43965	9455.29	16855.9
2002	44883.8	9678.88	17053.3
2003	45239.8	9650.2	17264.5
2004	46170.9	9684.4	16885.3
2005	47181.6	9691.13	16772.2
2006	48035	9511.55	16226.7
2007	48552.7	9771.39	16772.7
2008	48510.6	9645.23	16421.5
2009	46543.8	9030.8	14929.5
2010	47447.5	9132.37	15458.6
2011	48457	9410.46	15495.1
2012	48724.2	9206.02	14780.8
2013	49359.4	9431.33	15050.7
2014	50221.8	9437.67	15139.1
2015	50303.8	9241.16	14789.3
2016	50407.3	9346.8	14973.4
2017	51315.9	9499	15254.9

## Sheet: US（aggregate）
US
year	EG	EC	CE
1965	39264.3	1249.64	3480.08
1966	41816.4	1320.04	3675.47
1967	42861.9	1365.73	3772.62
1968	44919.2	1448.93	3994.23
1969	46311.7	1526.19	4170.12
1970	47796.8	1577.85	4298.21
1971	49372	1610.27	4340.72
1972	51970.6	1692.89	4564.7
1973	54903.3	1762.25	4764.4
1974	54619.4	1716.95	4596.37
1975	54511.4	1674.18	4466.27
1976	57447.4	1765.63	4741.89
1977	60095	1812.22	4900.33
1978	63437.3	1819.34	4844.42
1979	65451.8	1841.16	4943.4
1980	65291.7	1774.18	4773.49
1981	66985.7	1721.83	4611.31
1982	65705.7	1649.02	4374.6
1983	68749.5	1641.2	4358.71
1984	73740.1	1728.57	4557.8
1985	76865.7	1724.02	4573.72
1986	79564.9	1733.99	4585.5
1987	82319.3	1792.92	4728.61
1988	85780	1874.84	4948.83
1989	88937.1	1919.02	5037.94
1990	90644.1	1923.13	4953.01
1991	90577	1919.98	4907.59
1992	93797.4	1949.47	4986.75
1993	96372.9	1990.28	5097.27
1994	100264	2027.53	5174.67
1995	102990	2070.39	5205.44
1996	106900	2139.44	5386.92
1997	111696	2156.54	5474.35
1998	116667	2170.75	5508.77
1999	122133	2208.76	5553.94
2000	127131	2259.61	5726.86
2001	128371	2208.36	5623.48
2002	130664	2241.81	5652.81
2003	134332	2251.39	5725.73
2004	139417	2298.14	5826.46
2005	144081	2301.34	5863.7
2006	147923	2285.74	5787.92
2007	150554	2320.83	5881.4
2008	150115	2267.95	5704.05
2009	145948	2159.29	5295.81
2010	149644	2235.6	5508.28
2011	152040	2216.71	5374.67
2012	155422	2161.01	5168.63
2013	158029	2221.07	5309.11
2014	162089	2246.19	5360.08
2015	166727	2226.97	5214.4
2016	169203	2228.02	5129.54
2017	173050	2234.85	5087.67

## Sheet: US（per capital）
US
year	EG	EC	CE
1965	20207.7	6431.41	17910.6
1966	21274.1	6715.7	18699
1967	21569.8	6872.93	18985.4
1968	22380.6	7219.18	19900.9
1969	22850	7530.17	20575.2
1970	23309.6	7694.88	20961.6
1971	23775.3	7754.32	20902.9
1972	24760.1	8065.37	21747.4
1973	25908.9	8316.05	22483.2
1974	25540.5	8028.62	21493
1975	25239.9	7751.79	20679.8
1976	26347.8	8097.93	21748.3
1977	27286.3	8228.41	22250.1
1978	28500.2	8173.7	21764.4
1979	29082.6	8180.94	21965.3
1980	28734.4	7808.03	21007.8
1981	29192	7503.64	20095.8
1982	28362.5	7118.14	18883.4
1983	29406.3	7019.93	18643.6
1984	31269	7329.9	19327.1
1985	32306.8	7246.09	19223.5
1986	33133.7	7220.94	19095.7
1987	33975.7	7399.92	19516.4
1988	35084	7668.07	20240.7
1989	36033.3	7774.99	20411.5
1990	36312.4	7704.14	19842
1991	35803.9	7589.44	19399
1992	36566.2	7599.86	19440.5
1993	37078	7657.32	19611
1994	38105	7705.56	19666.1
1995	38677.7	7775.28	19548.9
1996	39681.5	7941.68	19996.4
1997	40965.8	7909.34	20077.8
1998	42292.9	7869.2	19969.9
1999	43768.9	7915.57	19903.7
2000	45055.8	8008.17	20296.3
2001	45047.5	7749.47	19733.7
2002	45428.6	7794.19	19653.4
2003	46304	7760.53	19736.6
2004	47614.3	7848.69	19898.8
2005	48755.6	7787.5	19842.2
2006	49575.4	7660.51	19397.8
2007	49979.5	7704.49	19524.5
2008	49364.6	7458.05	18757.5
2009	47575.6	7038.74	17263.1
2010	48375.4	7227.03	17806.6
2011	48786.5	7112.94	17246.2
2012	49498.4	6882.33	16461
2013	49972	7023.49	16788.5
2014	50871.7	7049.69	16822.7
2015	51933.4	6936.75	16242.2
2016	52319.2	6889.25	15861
2017	53128.5	6861.28	15619.8

## Sheet: UK（aggregate）
UK
year	EG	EC	CE
1965	8452.46	198.763	687.802
1966	8625.67	199.644	680.672
1967	8825.01	199.642	669.677
1968	9176.66	206.778	689.519
1969	9365.01	214.246	707.338
1970	9982.75	218.764	715.298
1971	10330.6	214.711	689.178
1972	10775	217.848	682.367
1973	11476.3	228.726	718.196
1974	11193.6	217.106	668.145
1975	11028.1	204.709	630.364
1976	11349	208.809	638.965
1977	11626.2	212.677	646.885
1978	12114.8	213.948	637.658
1979	12568	223.969	659.292
1980	12313.2	203.975	606.812
1981	12218.2	198.276	585.799
1982	12463.9	195.586	569.549
1983	12990.1	196.274	563.434
1984	13285.8	196.118	543.531
1985	13843.2	204.376	572.042
1986	14275.7	210.091	588.282
1987	15033.2	209.821	591.69
1988	15897.3	212.473	591.263
1989	16305.7	212.588	581.885
1990	16425.1	214.349	593.035
1991	16246.6	218.818	602.841
1992	16307.4	217.306	584.68
1993	16719.4	219.624	570.545
1994	17368.2	216.944	556.377
1995	17797.1	217.687	553.313
1996	18248.9	228.251	573.434
1997	18985.9	224.162	554.643
1998	19581.6	226.518	556.086
1999	20211.5	225.408	547.022
2000	20952.1	227.469	563.023
2001	21485.1	230.092	574.325
2002	22013.2	225.057	553.324
2003	22745.3	228.409	563.019
2004	23283.1	229.811	568.479
2005	24004	232.256	575.437
2006	24593.5	229.721	578.53
2007	25173.1	223.051	568.442
2008	25054.2	219.18	560.204
2009	24005	208.394	512.966
2010	24411.7	213.489	528.959
2011	24766.3	201.971	494.249
2012	25133.2	204.518	510.877
2013	25649	203.702	497.432
2014	26432.4	192.026	455.727
2015	27052.5	194.396	435.659
2016	27576.2	192.152	410.399
2017	28069	191.35	398.174

## Sheet: UK（per capital）
UK
year	EG	EC	CE
1965	15552.5	3657.22	12655.5
1966	15783.9	3653.25	12455.5
1967	16061.9	3633.57	12188.4
1968	16620.9	3745.19	12488.6
1969	16891.6	3864.35	12758.2
1970	17934.2	3930.13	12850.5
1971	18481.7	3841.24	12329.6
1972	19211.6	3884.17	12166.4
1973	20422.5	4070.25	12780.5
1974	19906.8	3861.04	11882.4
1975	19613.9	3640.84	11211.3
1976	20189.6	3714.67	11367.1
1977	20689.7	3784.73	11511.7
1978	21557.8	3807.14	11346.9
1979	22344.4	3981.89	11721.4
1980	21865.1	3622.09	10775.5
1981	21689	3519.67	10398.7
1982	22133	3473.15	10113.9
1983	23059.6	3484.19	10001.9
1984	23547.2	3475.92	9633.3
1985	24479.4	3614.05	10115.6
1986	25185.8	3706.53	10378.8
1987	26466	3693.9	10416.7
1988	27925.1	3732.29	10386.1
1989	28568.1	3724.59	10194.8
1990	28691.3	3744.25	10359.1
1991	28291.9	3810.52	10497.9
1992	28321	3773.95	10154.2
1993	28967.2	3805.08	9884.94
1994	30014.6	3749.09	9614.96
1995	30674.6	3752	9536.75
1996	31373.3	3924.07	9858.41
1997	32556.3	3843.86	9510.83
1998	33480.2	3872.95	9507.83
1999	34442.1	3841.14	9321.72
2000	35576.8	3862.44	9560.19
2001	36341.7	3891.96	9714.62
2002	37077.6	3790.72	9319.84
2003	38132.8	3829.31	9439.09
2004	38813	3830.95	9476.55
2005	39740.9	3845.22	9526.9
2006	40418.7	3775.4	9507.98
2007	41050.4	3637.34	9269.72
2008	40536.1	3546.19	9063.76
2009	38545.9	3346.29	8236.95
2010	38893	3401.32	8427.43
2011	39150.8	3192.77	7813.11
2012	39455.4	3210.62	8020.01
2013	39996.5	3176.49	7756.84
2014	40908.7	2971.93	7053.16
2015	41536.9	2984.79	6689.18
2016	42039.7	2929.34	6256.51
2017	42514.5	2898.26	6030.91

[truncated: 8 more sheets: Germany（aggregate）, Germany（per capital）, Japan（aggregate）, Japan（per capital）, France（aggregate）, France（per capital）, Italy（aggregate）, Italy（per capital）]
