# Supplementary material for: The causal nexus between energy consumption, carbon emissions and economic growth: New evidence from China, India and G7 countries using convergent cross mapping
Source: PLoS One. 2019 May 23;14(5):e0217319. doi: 10.1371/journal.pone.0217319 (PMC6532921; doi:10.1371/journal.pone.0217319)
Supplement: S1 File — (ZIP) [file pone.0217319.s001.zip › all data/clean energy proportion.xlsx]

## Sheet: Clean energy proportion
clean energy	Year	Canada	France	Germany	Italy	Japan	United Kingdom	US	China	India
	1965	0.0289632	0.239	0.031	2.02002	0.006	3.425	6.90447	0	0
	1966	0.0389193	0.539495	0.077	2.4055	0.084	4.575	7.67852	0	0
	1967	0.0346201	0.934793	0.342	2.29761	0.192	5.267	8.19235	0	0
	1968	0.207721	1.22006	0.454	2.22987	0.163	5.927	10.0194	0	0
	1969	0.1197	1.60487	1.206	2.11212	0.212	6.591	10.661	0	0.164
	1970	0.234647	1.91236	1.88536	2.64538	0.857836	5.887	12.541	0	0.296
	1971	0.905	2.74079	1.86002	2.67978	1.71263	6.234	16.5812	0	0.22
	1972	1.517	3.98728	2.61603	2.59186	2.0995	6.649	21.3341	0	0.209
	1973	3.236	4.03928	3.21558	2.42906	2.26395	6.336	28.9298	0	0.442
	1974	3.146	4.0422	3.75906	2.65808	4.34418	7.608	36.3812	0	0.407
	1975	2.67	4.76983	5.97199	2.55786	5.08429	6.866	50.0278	0	0.485
	1976	3.91795	4.17337	7.28422	2.58412	8.48234	8.182	55.7295	0	0.601
	1977	6.53978	4.68167	9.90114	2.45101	6.61556	9.057	70.4077	0	0.419
	1978	7.96429	7.53242	10.5252	2.72667	12.1506	8.424	77.0033	0	0.512
	1979	8.10868	9.71354	12.4362	2.784	14.5157	8.669	72.4297	0	0.531
	1980	8.67332	14.5253	13.4708	2.8991	19.1899	8.379	71.875	0	0.554
	1981	9.01394	24.5079	15.6475	2.7479	19.8873	8.593	77.3363	0	0.558
	1982	9.644	25.3369	17.6581	3.68643	28.347	9.952	79.3017	0	0.488
	1983	11.9446	33.3481	18.363	3.3985	29.6077	11.299	83.4399	0	0.696
	1984	12.8736	44.0057	24.3525	3.08225	34.1625	12.2175	94.1512	0	0.914
	1985	14.4554	51.4559	32.12	3.04259	41.8557	13.8275	107.866	0	1.02
	1986	16.9735	58.2614	30.2535	3.56638	43.6658	13.3705	116.14	0	1.136
	1987	18.5317	60.8728	32.7292	1.71027	49.3709	12.501	127.753	0	1.204
	1988	19.879	63.146	36.2358	1.71381	46.5833	14.3615	144.707	0	1.375
	1989	19.5214	69.6054	37.3934	1.44862	49.7597	16.2381	149.273	0	0.91
	1990	18.1861	71.9345	35.1889	1.48297	49.1591	15.1537	164.845	0.0307826	1.47772
	1991	20.8876	75.9255	34.0644	1.49336	52.4952	16.2804	174.871	0.0339824	1.31912
	1992	20.1553	77.5483	36.7638	1.61421	54.4772	17.8197	178.22	0.111922	1.54307
	1993	23.3155	84.2069	35.746	1.71871	61.2901	20.8624	177.238	0.513754	1.56595
	1994	26.8526	82.4339	35.4759	1.62091	64.5456	20.8229	184.374	3.72414	1.37766
	1995	25.2445	86.415	36.4606	1.66341	71.4032	21.0543	190.704	4.55	2.20328
	1996	24.2827	91.0092	38.4435	1.89377	74.0167	22.4625	191.77	3.98534	2.64345
	1997	22.272	90.7051	40.92	2.08309	80.1527	23.4686	181.264	4.58942	3.17312
	1998	20.1637	89.0037	40.0869	2.37906	81.1467	24.1092	191.781	4.48057	3.64898
	1999	20.6401	90.5175	42.6053	2.69267	79.3586	23.4632	205.829	4.74551	4.30017
	2000	20.5206	95.3162	44.8509	3.02303	79.7054	21.4329	212.489	5.21303	5.05017
	2001	21.7685	96.8499	45.9119	3.41042	80.1238	22.8716	216.706	5.44931	6.15899
	2002	21.7106	100.552	47.2539	3.98108	79.276	22.748	223.293	7.23987	6.29692
	2003	21.4128	101.664	49.9602	4.6142	60.9591	23.4456	219.581	11.4368	6.51853
	2004	25.1811	103.41	54.3376	5.21926	74.0815	22.3136	227.155	13.1766	7.66591
	2005	25.535	104.362	56.2903	5.59895	77.7233	23.9088	227.592	15.3397	8.57856
	2006	27.1756	104.598	61.2338	6.17324	80.4652	23.1928	233.104	17.3604	10.7469
	2007	26.437	103.258	62.1887	6.743	75.4649	20.8745	241.751	21.0532	12.6989
	2008	26.8998	104.039	66.6118	7.48518	69.1062	19.4626	251.359	28.2007	14.1913
	2009	27.3151	98.4441	64.8834	9.10472	74.2743	24.6933	258.098	37.9261	16.4711
	2010	29.0548	103.97	69.922	11.6973	79.6088	24.2833	270.808	48.4967	20.5482
	2011	30.5209	108.976	72.5671	16.8072	50.897	28.968	279.586	65.0871	26.2606
	2012	31.7719	107.265	77.4007	22.7847	19.5615	32.1951	286.568	80.8953	29.8853
	2013	37.0442	107.706	80.5539	26.8068	21.9578	37.9308	308.418	109.818	32.8427
	2014	40.3648	111.879	86.6708	28.1185	23.6185	40.9596	324.179	132.272	36.3772
	2015	39.7584	114.802	97.6228	28.6767	31.9095	50.811	332.794	166.896	38.8988
	2016	40.9419	108.067	95.6872	29.6829	41.5968	51.4519	358.183	211.583	45.1164
	2017	42.5214	108.907	106.805	30.9406	51.3531	57.9633	381.319	269.645	52.102
total	Year	Canada	France	Germany	Italy	Japan	UK	US	China	India
	1965	115.911	111.318	254.862	78.5427	153.306	198.763	1249.64	131.471	52.7269
	1966	122.992	113.875	255.498	85.3405	170.987	199.644	1320.04	142.905	54.3337
	1967	129.027	121.57	254.902	92.5763	196.42	199.642	1365.73	128.526	55.9884
	1968	137.695	128.133	272.157	100.139	217.847	206.778	1448.93	129.772	59.8086
	1969	145.303	141.469	293.666	107.929	249.805	214.246	1526.19	158.007	66.2896
	1970	155.588	153.295	309.841	119.268	278.354	218.764	1577.85	202.397	64.7951
	1971	159.794	159.603	312.755	125.674	295.75	214.711	1610.27	239.954	67.3536
	1972	170.698	170.622	323.594	131.842	310.818	217.848	1692.89	258.651	70.9479
	1973	181.241	185.425	342.159	137.699	346.777	228.726	1762.25	272.993	72.3725
	1974	187.557	181.837	336.089	137.613	346.058	217.106	1716.95	281.445	76.7681
	1975	185.469	171.031	322.737	134.535	330.017	204.709	1674.18	315.241	82.43
	1976	196.111	182.56	344.443	142.227	344.039	208.809	1765.63	331.939	86.4491
	1977	205.538	184.195	343.276	142.372	343.396	212.677	1812.22	362.007	91.4192
	1978	209.152	192.569	355.67	146.05	355.92	213.948	1819.34	397.074	94.7745
	1979	211.629	198.562	375.359	151.139	369.781	223.969	1841.16	408.945	100.159
	1980	216.682	195.212	362.898	147.412	358.909	203.975	1774.18	416.834	103.186
	1981	210.677	192.408	351.356	144.337	353.135	198.276	1721.83	411.127	114.321
	1982	213.404	185.211	338.759	141.413	341.257	195.586	1649.02	429.219	113.446
	1983	211.694	189.25	343.552	138.45	344.811	196.274	1641.2	456.697	119.414
	1984	225.406	195.627	355.858	139.969	372.944	196.118	1728.57	490.095	127.482
	1985	232.376	200.968	365.886	139.483	377.077	204.376	1724.02	530.092	134.693
	1986	232.754	205.482	362.934	143.282	377.518	210.091	1733.99	555.588	144.235
	1987	240.773	209.476	365.832	147.773	384.767	209.821	1792.92	599.184	153.553
	1988	250.841	210.864	366.818	151.41	409.403	212.473	1874.84	643.58	167.092
	1989	253.629	215.044	362.86	155.869	423.321	212.588	1919.02	675.266	182.456
	1990	248.959	220.621	357.308	156.034	441.278	214.349	1923.13	683.92	195.847
	1991	249.177	235.058	348.594	159.93	452.109	218.818	1919.98	718.619	206.56
	1992	255.459	236.545	341.325	159.937	457.704	217.306	1949.47	756.757	217.4
	1993	261.005	236.446	339.858	157.32	463.762	219.624	1990.28	814.677	222.836
	1994	270.622	233.363	336.636	157.108	481.944	216.944	2027.53	864.526	234.692
	1995	276.541	239.012	338.295	163.74	500.571	217.687	2070.39	890.859	252.457
	1996	284.16	247.758	349.49	163.834	510.059	228.251	2139.44	937.431	262.805
	1997	286.589	244.599	344.781	166.072	519.094	224.162	2156.54	942.783	277.427
	1998	282.91	250.582	342.117	170.515	507.526	226.518	2170.75	944.046	294.002
	1999	291.885	255.164	337.087	175.852	516.544	225.408	2208.76	977.25	301.228
	2000	300.414	257.916	339.14	178.353	522.337	227.469	2259.61	1010.93	317.477
	2001	293.889	261.637	345.498	179.331	517.835	230.092	2208.36	1067.75	319.264
	2002	303.549	259.744	341.241	177.972	516.789	225.057	2241.81	1163.75	333.116
	2003	305.68	262.904	341.263	183.954	515.739	228.409	2251.39	1356.1	346.204
	2004	309.853	266.118	341.22	187.307	522.173	229.811	2298.14	1586.84	366.592
	2005	313.14	265.5	337.579	187.603	530.46	232.256	2301.34	1803.39	393.731
	2006	309.796	263.996	346.408	186.79	529.15	229.721	2285.74	1977.81	413.958
	2007	321.361	260.204	331.938	183.374	524.45	223.051	2320.83	2150.33	450.368
	2008	320.663	261.879	335.533	181.511	516.915	219.18	2267.95	2231.17	476.325
	2009	303.693	247.973	315.014	169.623	472.316	208.394	2159.29	2329.52	511.993
	2010	310.549	256.043	328.671	174.907	503.833	213.489	2235.6	2491.34	538.028
	2011	323.181	247.166	316.959	170.99	477.754	201.971	2216.71	2690.15	570.685
	2012	319.914	247.441	321.35	164.604	474.983	204.518	2161.01	2799.12	600.271
	2013	331.534	250.3	330.653	158.002	471.265	203.702	2221.07	2907.01	623.609
	2014	335.371	240.559	317.241	149.082	456.691	192.026	2246.19	2973.51	666.833
	2015	331.134	242.321	323.298	152.157	453.019	194.396	2226.97	3009.82	686.897
	2016	338.958	238.89	328.168	153.756	451.241	192.152	2228.02	3047.23	722.312
	2017	348.69	237.937	335.088	156.031	456.433	191.35	2234.85	3132.18	753.666
Proportion	Year	Canada	France	Germany	Italy	Japan	UK	US	China	India
	1965	0.000249875	0.002147	0.000121634	0.0257188	3.91373e-05	0.0172316	0.00552516	0	0
	1966	0.000316439	0.00473761	0.000301372	0.028187	0.000491266	0.0229157	0.00581689	0	0
	1967	0.000268318	0.00768934	0.00134169	0.0248186	0.000977495	0.0263823	0.0059985	0	0
	1968	0.00150855	0.00952186	0.00166816	0.0222679	0.000748232	0.0286636	0.00691505	0	0
	1969	0.000823792	0.0113443	0.00410671	0.0195695	0.000848661	0.0307637	0.00698533	0	0.00247399
	1970	0.00150813	0.0124751	0.00608491	0.0221802	0.00308182	0.0269103	0.00794818	0	0.00456825
	1971	0.00566354	0.0171726	0.00594719	0.0213233	0.00579079	0.0290344	0.0102971	0	0.00326634
	1972	0.00888703	0.0233692	0.00808431	0.0196588	0.00675475	0.0305213	0.0126022	0	0.00294582
	1973	0.0178547	0.0217838	0.00939791	0.0176404	0.00652855	0.0277013	0.0164165	0	0.00610729
	1974	0.0167736	0.0222298	0.0111847	0.0193156	0.0125533	0.0350427	0.0211894	0	0.00530168
	1975	0.0143959	0.0278887	0.0185042	0.0190127	0.0154061	0.0335403	0.029882	0	0.00588378
	1976	0.0199782	0.0228603	0.0211478	0.0181689	0.0246552	0.0391841	0.0315635	0	0.00695207
	1977	0.0318178	0.0254169	0.0288431	0.0172156	0.0192651	0.0425857	0.0388517	0	0.00458328
	1978	0.038079	0.0391155	0.0295926	0.0186695	0.0341384	0.039374	0.0423248	0	0.0054023
	1979	0.0383155	0.0489194	0.0331314	0.0184202	0.0392548	0.0387062	0.0393391	0	0.00530157
	1980	0.0400278	0.0744078	0.0371201	0.0196666	0.0534675	0.0410785	0.0405117	0	0.00536894
	1981	0.0427855	0.127375	0.0445346	0.019038	0.0563166	0.0433385	0.0449152	0	0.004881
	1982	0.0451913	0.1368	0.0521257	0.0260685	0.0830665	0.050883	0.0480903	0	0.0043016
	1983	0.0564237	0.176211	0.0534505	0.0245468	0.0858665	0.0575674	0.0508407	0	0.00582847
	1984	0.057113	0.224947	0.0684332	0.0220209	0.0916022	0.0622963	0.0544675	0	0.00716963
	1985	0.0622069	0.25604	0.087787	0.0218133	0.111	0.067657	0.0625667	0	0.0075728
	1986	0.0729245	0.283535	0.0833583	0.0248906	0.115665	0.0636412	0.0669787	0	0.00787605
	1987	0.0769678	0.290596	0.0894653	0.0115736	0.128314	0.0595793	0.0712541	0	0.00784093
	1988	0.0792494	0.299464	0.0987843	0.011319	0.113783	0.067592	0.0771837	0	0.00822901
	1989	0.0769682	0.323679	0.103052	0.00929384	0.117546	0.076383	0.0777862	0	0.0049875
	1990	0.0730486	0.326055	0.0984836	0.00950417	0.111402	0.0706963	0.0857171	4.5009e-05	0.00754528
	1991	0.0838265	0.323008	0.0977194	0.00933761	0.116112	0.0744013	0.0910796	4.72885e-05	0.00638613
	1992	0.0788981	0.327837	0.107709	0.0100928	0.119023	0.082003	0.0914196	0.000147896	0.00709782
	1993	0.0893296	0.356136	0.105179	0.0109249	0.132159	0.0949914	0.0890515	0.000630623	0.00702739
	1994	0.0992253	0.353243	0.105384	0.0103171	0.133928	0.0959827	0.0909354	0.00430773	0.0058701
	1995	0.0912866	0.361551	0.107778	0.0101588	0.142644	0.096718	0.0921103	0.00510743	0.00872734
	1996	0.0854542	0.367331	0.109999	0.0115591	0.145114	0.0984114	0.0896356	0.00425135	0.0100586
	1997	0.0777144	0.370832	0.118684	0.0125433	0.154409	0.104695	0.0840533	0.00486794	0.0114376
	1998	0.0712723	0.355188	0.117173	0.0139522	0.159887	0.106434	0.0883477	0.00474613	0.0124114
	1999	0.070713	0.354742	0.126393	0.0153122	0.153634	0.104092	0.0931877	0.00485598	0.0142755
	2000	0.0683077	0.369562	0.132249	0.0169497	0.152594	0.0942234	0.0940381	0.00515667	0.0159072
	2001	0.0740705	0.370169	0.132886	0.0190175	0.154728	0.0994021	0.09813	0.00510356	0.0192912
	2002	0.0715224	0.387119	0.138477	0.0223691	0.153401	0.101077	0.0996039	0.00622114	0.0189031
	2003	0.0700498	0.386697	0.146398	0.0250835	0.118198	0.102648	0.0975311	0.0084336	0.0188286
	2004	0.0812681	0.388588	0.159245	0.0278648	0.141872	0.0970957	0.0988432	0.00830368	0.0209113
	2005	0.0815451	0.393078	0.166747	0.0298446	0.14652	0.102942	0.0988955	0.00850603	0.0217879
	2006	0.0877209	0.396211	0.176768	0.0330492	0.152065	0.100961	0.101982	0.00877762	0.0259613
	2007	0.0822658	0.396834	0.187351	0.0367718	0.143893	0.0935866	0.104166	0.00979069	0.0281966
	2008	0.0838879	0.397279	0.198525	0.0412383	0.13369	0.0887974	0.110831	0.0126394	0.0297934
	2009	0.0899432	0.396995	0.20597	0.0536761	0.157255	0.118493	0.119529	0.0162806	0.0321704
	2010	0.0935595	0.406065	0.212742	0.0668775	0.158006	0.113745	0.121134	0.0194661	0.0381918
	2011	0.0944388	0.440902	0.228948	0.0982933	0.106534	0.143427	0.126127	0.0241946	0.046016
	2012	0.0993138	0.433497	0.240861	0.138421	0.0411835	0.157419	0.132608	0.0289003	0.0497863
	2013	0.111736	0.430309	0.243621	0.16966	0.0465932	0.186207	0.13886	0.0377769	0.0526655
	2014	0.120359	0.46508	0.273202	0.188611	0.0517166	0.213303	0.144324	0.0444834	0.0545523
	2015	0.120067	0.473761	0.30196	0.188467	0.0704374	0.261379	0.149438	0.0554507	0.0566297
	2016	0.120788	0.452373	0.29158	0.193052	0.092183	0.267767	0.160763	0.0694346	0.0624611
	2017	0.121946	0.457714	0.318737	0.198298	0.112509	0.302918	0.170624	0.0860887	0.0691314
